# Supplementary material for: Pollution Characteristics and Health Risks of Polycyclic Aromatic Compounds (PACs) in Soils of a Coking Plant
Source: Toxics. 2024 Feb 27;12(3):179. doi: 10.3390/toxics12030179 (PMC10974274; doi:10.3390/toxics12030179)
Supplement: Supplementary file 1 [file toxics-12-00179-s001.zip]

Archive with 1 entries (1 files):
- toxics-2849321-supplementary.pdf
